# Supplementary material for: Species level mapping of a seagrass bed using an unmanned aerial vehicle and deep learning technique
Source: PeerJ. 2022 Oct 17;10:e14017. doi: 10.7717/peerj.14017 (PMC9583862; doi:10.7717/peerj.14017)
Supplement: Supplemental Information 2 — Raw data on the validation of mapping results based on the ground-truth data. The file consists of metadata (Sheet 1), data table for the validation of the pixel-based classification (Sheet 2), of the object-based classification (Sheet 3), and of the DNN classification (Sheet 4) [file peerj-10-14017-s002.xlsx]

## Sheet: MetaData
Column	Variables	Explanation
A	point	ID of selected point for validation
B	Map	Vegetation class in the identified map (0: Zostera marina, 1: Zostera japonica, 2: No Vegetation, 3: Green algae, 4: Brown algae）
C	Ground Truth	Vegetation class in the ground-truth data (0: Zostera marina, 1: Zostera japonica, 2: No Vegetation, 3: Green algae, 4: Brown algae）

## Sheet: RawData_A_Pixel_based
point	Map	Ground Truth
1	1	0
2	1	0
3	0	0
4	0	0
5	3	0
6	0	0
7	0	0
8	3	0
9	3	0
10	0	0
11	0	0
12	0	0
13	3	0
14	0	0
15	0	0
16	0	0
17	3	0
18	0	0
19	0	0
20	0	0
21	0	0
22	3	0
23	0	0
24	0	0
25	1	0
26	2	0
27	3	0
28	3	0
29	3	0
30	0	0
31	1	0
32	3	0
33	0	0
34	0	0
35	0	0
36	0	0
37	0	0
38	0	0
39	3	0
40	3	0
41	3	0
42	0	0
43	3	0
44	0	0
45	3	0
46	3	0
47	0	0
48	0	2
49	0	0
50	0	0
51	0	2
52	1	2
53	1	0
54	1	2
55	1	0
56	0	0
57	1	2
58	1	2
59	1	2
60	0	0
61	3	0
62	3	0
63	3	0
64	3	0
65	0	0
66	0	0
67	1	0
68	0	0
69	0	0
70	0	0
71	0	0
72	0	0
73	0	0
74	2	2
75	0	0
76	1	0
77	3	0
78	1	0
79	0	0
80	1	0
81	0	0
82	1	0
83	3	0
84	3	0
85	0	0
86	0	0
87	0	0
88	0	0
89	0	0
90	1	0
91	4	0
92	0	0
93	0	0
94	0	0
95	0	0
96	3	2
97	1	0
98	0	0
99	3	2
100	3	2
101	1	0
102	1	2
103	0	0
104	0	2
105	0	0
106	0	2
107	1	0
108	1	0
109	1	2
110	1	2
111	1	2
112	0	0
113	1	0
114	3	0
115	1	0
116	1	2
117	1	0
118	3	2
119	0	0
120	1	0
121	1	0
122	3	0
123	0	0
124	3	0
125	0	0
126	0	0
127	0	0
128	0	0
129	1	0
130	1	0
131	1	0
132	1	0
133	3	0
134	0	0
135	0	0
136	0	0
137	3	0
138	1	0
139	0	0
140	0	0
141	2	0
142	1	0
143	1	0
144	0	0
145	2	0
146	3	0
147	1	2
148	0	0
149	3	2
150	3	0
151	0	0
152	0	0
153	0	0
154	2	0
155	1	2
156	0	0
157	0	0
158	1	0
159	2	0
160	0	0
161	0	0
162	2	0
163	1	0
164	0	0
165	4	0
166	1	0
167	0	0
168	0	0
169	2	0
170	3	0
171	0	0
172	0	0
173	4	0
174	1	0
175	0	0
176	0	0
177	1	2
178	0	0
179	0	0
180	0	0
181	1	0
182	0	0
183	2	0
184	0	0
185	0	0
186	0	0
187	0	0
188	0	0
189	0	0
190	4	0
191	1	0
192	1	0
193	0	0
194	2	0
195	0	0
196	0	0
197	0	0
198	3	0
199	3	0
200	0	0
201	0	0
202	0	0
203	0	0
204	1	0
205	3	0
206	0	0
207	2	0
208	3	0
209	0	0
210	3	0
211	1	2
212	0	2
213	0	0
214	0	0
215	3	0
216	1	0
217	1	0
218	1	2
219	3	0
220	3	0
221	1	2
222	1	2
223	0	0
224	3	0
225	2	0
226	0	0
227	1	0
228	1	2
229	0	0
230	0	0
231	0	0
232	1	2
233	0	2
234	0	0
235	0	2
236	1	2
237	1	2
238	3	0
239	0	2
240	3	2
241	0	0
242	0	0
243	3	0
244	0	2
245	0	2
246	1	2
247	1	2
248	2	0
249	1	2
250	3	2
251	0	0
252	3	0
253	1	2
254	3	0
255	1	0
256	1	0
257	0	0
258	3	0
259	1	2
260	1	2
261	2	2
262	1	2
263	0	2
264	0	0
265	1	2
266	1	0
267	2	2
268	1	2
269	3	0
270	1	2
271	3	0
272	1	2
273	0	0
274	2	2
275	3	0
276	3	0
277	3	0
278	1	0
279	1	2
280	2	2
281	1	2
282	1	2
283	1	2
284	3	0
285	0	0
286	2	2
287	1	0
288	0	0
289	0	0
290	0	0
291	3	0
292	1	2
293	2	2
294	0	0
295	3	0
296	4	4
297	0	0
298	0	0
299	0	0
300	1	0
301	2	0
302	4	0
303	1	0
304	1	0
305	1	0
306	0	0
307	3	0
308	1	0
309	3	0
310	0	0
311	0	0
312	3	0
313	1	2
314	4	0
315	1	0
316	0	0
317	1	0
318	4	0
319	0	0
320	2	0
321	0	0
322	0	4
323	0	0
324	0	0
325	0	0
326	0	0
327	1	0
328	0	0
329	3	0
330	0	0
331	1	0
332	0	0
333	3	0
334	0	0
335	3	0
336	3	0
337	0	0
338	0	0
339	0	0
340	0	0
341	0	0
342	0	0
343	0	0
344	0	0
345	1	2
346	3	0
347	1	0
348	0	0
349	1	0
350	1	2
351	2	2
352	1	0
353	1	0
354	3	0
355	0	2
356	3	2
357	1	2
358	1	2
359	2	2
360	0	0
361	2	2
362	2	2
363	0	2
364	1	2
365	1	2
366	0	0
367	1	2
368	1	2
369	1	2
370	3	0
371	1	2
372	0	0
373	0	2
374	2	2
375	2	0
376	1	2
377	1	2
378	3	0
379	0	0
380	0	2
381	1	2
382	1	2
383	1	2
384	0	0
385	0	0
386	1	2
387	3	0
388	0	2
389	3	0
390	0	2
391	0	2
392	0	0
393	0	2
394	1	2
395	3	0
396	3	2
397	2	0
398	2	0
399	0	2
400	1	0
401	0	0
402	3	0
403	0	0
404	0	0
405	3	0
406	0	0
407	3	0
408	0	0
409	1	0
410	3	0
411	1	0
412	0	0
413	0	0
414	3	0
415	0	0
416	1	0
417	3	0
418	0	0
419	0	0
420	3	0
421	0	0
422	0	0
423	0	0
424	2	0
425	1	2
426	3	0
427	0	0
428	0	0
429	3	0
430	2	0
431	3	0
432	4	4
433	3	0
434	0	0
435	1	2
436	0	0
437	1	2
438	0	0
439	1	2
440	3	3
441	0	1
442	0	0
443	3	3
444	0	1
445	0	3
446	1	3
447	0	1
448	0	3
449	1	0
450	3	3
451	0	0
452	0	1
453	1	0
454	1	1
455	1	0
456	3	1
457	2	0
458	1	1
459	1	0
460	3	0
461	0	0
462	1	0
463	3	1
464	0	1
465	2	0
466	1	0
467	1	0
468	1	0
469	1	0
470	0	0
471	3	0
472	3	0
473	3	1
474	0	0
475	2	1
476	3	0
477	0	0
478	1	0
479	1	0
480	0	0
481	3	0
482	1	0
483	0	0
484	1	0
485	1	0
486	1	0
487	0	0
488	4	0
489	2	0
490	3	1
491	2	0
492	1	0
493	1	0
494	1	1
495	3	0
496	1	0
497	3	0
498	1	0
499	1	0
500	1	0
501	0	4
502	1	0
503	3	0
504	3	0
505	1	0
506	0	0
507	2	0
508	3	0
509	0	0
510	3	0
511	4	4
512	0	0
513	1	0
514	1	0
515	2	0
516	1	0
517	1	0
518	0	0
519	3	0
520	3	0
521	0	0
522	1	0
523	2	0
524	1	0
525	0	0
526	3	0
527	3	0
528	0	0
529	3	0
530	1	0
531	3	0
532	3	0
533	0	0
534	0	0
535	0	0
536	3	0
537	0	0
538	2	0
539	2	0
540	3	0
541	0	0
542	1	1
543	0	0
544	0	2
545	0	1
546	0	1
547	1	0
548	0	1
549	0	1
550	2	1
551	0	1
552	3	1
553	3	1
554	2	2
555	3	1
556	2	1
557	2	2
558	0	1
559	0	1
560	1	2
561	2	1
562	1	1
563	1	1
564	3	1
565	2	2
566	0	2
567	0	1
568	3	1
569	0	1
570	1	1
571	0	1
572	0	2
573	1	2
574	2	2
575	3	1
576	1	1
577	1	1
578	1	2
579	1	2
580	3	1
581	3	1
582	0	2
583	3	1
584	1	0
585	1	2
586	1	1
587	3	1
588	1	1
589	3	1
590	1	1
591	3	1
592	1	1
593	1	2
594	3	1
595	1	1
596	2	2
597	1	0
598	1	1
599	1	1
600	3	0
601	2	1
602	3	1
603	1	0
604	1	1
605	1	1
606	1	1
607	2	2
608	3	1
609	3	0
610	3	1
611	3	1
612	1	1
613	2	1
614	1	1
615	1	1
616	2	0
617	1	1
618	2	0
619	3	1
620	1	1
621	4	0
622	1	1
623	1	1
624	0	0
625	3	1
626	1	1
627	0	0
628	1	0
629	3	1
630	0	1
631	0	1
632	1	1
633	3	1
634	2	3
635	2	0
636	0	1
637	3	0
638	0	0
639	1	0
640	0	0
641	1	0
642	1	0
643	0	0
644	0	0
645	3	0
646	3	0
647	0	0
648	1	1
649	3	1
650	3	1
651	3	1
652	1	1
653	0	1
654	0	1
655	1	1
656	1	1
657	0	1
658	3	1
659	3	1
660	3	1
661	1	1
662	3	1
663	1	1
664	1	1
665	1	1
666	3	1
667	1	1
668	1	1
669	0	1
670	0	1
671	3	1
672	2	1
673	0	1
674	0	1
675	1	1
676	2	1
677	0	1
678	1	1
679	0	1
680	1	1
681	1	1
682	0	1
683	1	1
684	3	1
685	1	1
686	3	1
687	3	1
688	1	1
689	3	1
690	3	1
691	1	1
692	1	1
693	2	1
694	2	1
695	1	1
696	1	1
697	1	1
698	1	1
699	0	1
700	1	1
701	3	1
702	3	1
703	1	1
704	2	1
705	1	1
706	3	1
707	1	1
708	2	1
709	1	1
710	0	1
711	3	1
712	0	1
713	3	1
714	2	2
715	1	1
716	1	1
717	1	1
718	1	1
719	1	1
720	3	1
721	2	1
722	3	1
723	2	1
724	1	1
725	3	1
726	1	1
727	1	1
728	0	1
729	1	2
730	1	1
731	1	1
732	2	1
733	3	2
734	1	1
735	1	1
736	1	1
737	1	1
738	0	1
739	0	1
740	1	1
741	1	1
742	3	1
743	1	1
744	1	1
745	1	1
746	0	1
747	1	1
748	1	1
749	0	1
750	2	1
751	2	1
752	0	1
753	2	1
754	1	1
755	3	1
756	1	1
757	2	1
758	3	1
759	3	1
760	3	1
761	3	1
762	2	1
763	2	1
764	1	1
765	0	1
766	2	1
767	2	1
768	0	1
769	1	1
770	1	1
771	2	1
772	2	1
773	1	1
774	2	1
775	0	1
776	1	1
777	2	1
778	1	1
779	3	1
780	0	1
781	1	1
782	2	1
783	2	1
784	2	1
785	2	1
786	1	1
787	1	1
788	2	1
789	3	1
790	1	1
791	2	2
792	1	1
793	0	1
794	2	2
795	1	1
796	2	1
797	2	2
798	2	1
799	2	2
800	2	1
801	2	1
802	2	2
803	2	1
804	2	2
805	2	2
806	2	2
807	2	2
808	2	2
809	2	2
810	2	2
811	2	2
812	4	1
813	2	2
814	2	2
815	2	2
816	2	2
817	2	2
818	1	2
819	2	2
820	2	2
821	2	2
822	2	2
823	2	2
824	1	2
825	2	2
826	0	2
827	2	2
828	2	1
829	2	2
830	1	1
831	2	1
832	2	2
833	0	2
834	2	1
835	0	2
836	2	2
837	2	2
838	2	2
839	1	2
840	2	2
841	0	2
842	2	2
843	1	1
844	2	2
845	2	2
846	2	2
847	2	2
848	2	2
849	0	2
850	1	2
851	3	1
852	2	2
853	0	1
854	1	1
855	3	1
856	2	2
857	1	1
858	2	2
859	2	2
860	2	2
861	2	2
862	2	2
863	1	1
864	1	2
865	0	1
866	2	2
867	1	1
868	2	1
869	2	1
870	2	2
871	2	2
872	2	2
873	2	1
874	1	1
875	2	2
876	1	2
877	1	1
878	2	1
879	2	2
880	2	2
881	2	2
882	2	2
883	2	2
884	4	2
885	0	2
886	2	2
887	2	2
888	2	2
889	0	1
890	0	1
891	2	2
892	2	1
893	2	1
894	2	1
895	1	1
896	2	2
897	2	2
898	2	2
899	1	2
900	2	1
901	2	2
902	2	2
903	2	1
904	2	2
905	3	1
906	0	2
907	2	1
908	1	2
909	1	1
910	2	2
911	2	1
912	2	1
913	2	2
914	4	2
915	0	2
916	2	2
917	2	2
918	2	1
919	2	2
920	2	1
921	2	2
922	2	2
923	1	2
924	2	2
925	2	2
926	2	2
927	1	1
928	2	2
929	2	2
930	0	2
931	2	2
932	2	2
933	0	2
934	2	2
935	0	2
936	2	2
937	2	2
938	0	1
939	2	2
940	0	0
941	1	1
942	1	2
943	1	2
944	1	0
945	0	2
946	3	0
947	1	2
948	2	2
949	2	2
950	2	2
951	1	2
952	2	2
953	1	2
954	2	2
955	1	1
956	2	2
957	3	2
958	1	2
959	0	1
960	1	1
961	0	1
962	1	1
963	2	2
964	2	2
965	3	1
966	0	1
967	2	2
968	0	1
969	3	1
970	1	2
971	2	1
972	2	2
973	1	1
974	2	1
975	1	1
976	3	1
977	2	2
978	1	2
979	1	2
980	2	2
981	3	1
982	2	1
983	0	1
984	1	1
985	1	2
986	1	1
987	1	2
988	1	2
989	1	2
990	2	2
991	1	1
992	1	1
993	1	1
994	2	2
995	0	1
996	3	1
997	0	1
998	1	1
999	1	1
1000	1	1
1001	1	1
1002	1	1
1003	1	1
1004	1	1
1005	1	2
1006	2	2
1007	3	1
1008	3	1
1009	3	1
1010	2	2
1011	1	2
1012	1	1
1013	1	1
1014	0	1
1015	0	1
1016	2	1
1017	0	1
1018	3	1
1019	1	1
1020	3	1
1021	0	1
1022	1	1
1023	0	1
1024	2	1
1025	0	1
1026	2	2
1027	1	2
1028	2	1
1029	4	1
1030	1	1
1031	1	2
1032	1	1
1033	0	1
1034	3	0
1035	1	0
1036	3	2
1037	1	1
1038	1	1
1039	0	1
1040	1	0
1041	1	1
1042	3	1
1043	3	2
1044	4	2
1045	1	1
1046	1	1
1047	3	1
1048	1	1
1049	1	0
1050	3	1
1051	1	2
1052	1	2
1053	2	2
1054	0	2
1055	2	2
1056	1	1
1057	0	1
1058	1	0
1059	1	1
1060	2	0
1061	2	1
1062	1	1
1063	2	1
1064	3	1
1065	2	2
1066	1	1
1067	0	1
1068	0	2
1069	0	1
1070	2	1
1071	1	0
1072	1	1
1073	3	1
1074	3	1
1075	1	1
1076	0	2
1077	2	1
1078	2	2
1079	1	1
1080	2	1
1081	1	2
1082	1	1
1083	1	1
1084	2	2
1085	2	2
1086	1	1
1087	2	2
1088	1	2
1089	1	1
1090	2	2
1091	0	1
1092	1	2
1093	2	1
1094	3	1
1095	1	2
1096	1	1
1097	0	2
1098	2	2
1099	1	1
1100	1	1
1101	1	2
1102	1	1
1103	1	1
1104	1	1
1105	3	1
1106	0	1
1107	0	1
1108	0	2
1109	0	2
1110	0	2
1111	2	1
1112	1	2
1113	0	1
1114	1	1
1115	1	1
1116	1	2
1117	1	1
1118	1	1
1119	1	2
1120	1	2
1121	1	2
1122	2	2
1123	4	2
1124	4	2
1125	0	2
1126	1	2
1127	4	2
1128	0	2
1129	2	2
1130	1	0
1131	2	2
1132	2	2
1133	0	2
1134	0	2
1135	4	2
1136	1	0
1137	1	0
1138	0	2
1139	0	2
1140	2	0
1141	0	2
1142	0	0
1143	4	0
1144	1	2
1145	1	2
1146	4	2
1147	2	2
1148	0	2
1149	0	2
1150	0	2
1151	1	2
1152	4	2
1153	0	2
1154	2	2
1155	2	2
1156	0	2
1157	2	2
1158	0	2
1159	2	2
1160	0	2
1161	0	2
1162	1	2
1163	2	2
1164	2	2
1165	2	2
1166	4	2
1167	0	2
1168	2	2
1169	2	2
1170	1	2
1171	2	2
1172	1	2
1173	0	2
1174	1	2
1175	2	2
1176	1	2
1177	2	2
1178	2	2
1179	0	2
1180	0	2
1181	0	2
1182	0	2
1183	2	2
1184	1	2
1185	1	2
1186	1	2
1187	2	2
1188	1	2
1189	0	2
1190	4	2
1191	0	2
1192	0	2
1193	2	2
1194	2	2
1195	0	2
1196	4	2
1197	0	2
1198	0	2
1199	2	2
1200	0	2
1201	0	2
1202	0	2
1203	0	2
1204	2	2
1205	2	2
1206	0	2
1207	2	2
1208	2	2
1209	2	2
1210	2	2
1211	2	2
1212	0	2
1213	1	2
1214	2	2
1215	4	2
1216	1	2
1217	0	2
1218	4	2
1219	2	2
1220	0	2
1221	0	2
1222	0	2
1223	2	2
1224	1	2
1225	1	2
1226	0	2
1227	0	0
1228	0	0
1229	0	0
1230	0	0
1231	0	0
1232	1	0
1233	3	0
1234	0	0
1235	1	0
1236	1	0
1237	0	0
1238	2	0
1239	0	0
1240	0	0
1241	0	0
1242	3	0
1243	1	2
1244	0	0
1245	0	0
1246	1	0
1247	0	0
1248	0	0
1249	2	0
1250	2	2
1251	0	0
1252	0	0
1253	0	2
1254	1	0
1255	0	0
1256	0	0
1257	0	0
1258	0	0
1259	0	0
1260	1	0
1261	1	0
1262	0	0
1263	2	2
1264	3	0
1265	0	0
1266	1	0
1267	1	0
1268	2	0
1269	0	2
1270	3	0
1271	0	0
1272	0	0
1273	0	0
1274	0	2
1275	3	0
1276	1	0
1277	0	2
1278	3	0
1279	0	2
1280	0	0
1281	0	2
1282	1	0
1283	1	0
1284	0	0
1285	0	2
1286	0	0
1287	1	0
1288	1	0
1289	1	0
1290	0	2
1291	1	2
1292	0	0
1293	0	0
1294	1	0
1295	1	0
1296	3	0
1297	0	0
1298	1	0
1299	0	0
1300	3	0
1301	3	0
1302	1	0
1303	2	2
1304	0	0
1305	0	0
1306	3	0
1307	3	2
1308	0	0
1309	1	2
1310	2	2
1311	0	0
1312	0	2
1313	0	0
1314	1	0
1315	2	2
1316	0	2
1317	0	0
1318	0	0
1319	2	2
1320	3	0
1321	1	0
1322	0	2
1323	1	2
1324	1	0
1325	0	0
1326	1	0
1327	1	0
1328	1	0
1329	1	0
1330	0	0
1331	0	0
1332	1	0
1333	0	0
1334	0	0
1335	1	0
1336	4	0
1337	1	0
1338	0	0
1339	0	0
1340	0	0
1341	1	0
1342	1	0
1343	0	0
1344	0	0
1345	1	0
1346	1	0
1347	2	0
1348	1	0
1349	3	0
1350	0	0
1351	1	0
1352	1	0
1353	1	0
1354	3	0
1355	0	0
1356	1	0
1357	1	0
1358	1	0
1359	0	0
1360	1	0
1361	3	0
1362	1	0
1363	1	0
1364	3	0
1365	2	0
1366	3	0
1367	1	0
1368	0	0
1369	0	0
1370	0	0
1371	2	0
1372	0	0
1373	1	0
1374	2	0
1375	0	0
1376	1	0
1377	1	0
1378	0	0
1379	3	0
1380	0	0
1381	0	0
1382	1	0
1383	0	0
1384	1	0
1385	0	0
1386	1	0
1387	0	0
1388	1	0
1389	0	0
1390	1	0
1391	0	0
1392	0	0
1393	1	0
1394	3	0
1395	0	0
1396	1	0
1397	2	0
1398	1	0
1399	0	0
1400	1	0
1401	1	0
1402	1	0
1403	3	0
1404	0	0
1405	3	0
1406	2	0
1407	0	0
1408	0	0
1409	0	0
1410	3	0
1411	0	0
1412	0	0
1413	0	0
1414	3	0
1415	1	0
1416	3	0
1417	3	0
1418	1	0
1419	1	0
1420	1	0
1421	1	0
1422	0	0
1423	0	0
1424	0	0
1425	1	0
1426	1	0
1427	3	0
1428	1	0
1429	1	0
1430	1	0
1431	1	0
1432	0	0
1433	1	0
1434	0	0
1435	4	0
1436	3	0
1437	0	0
1438	0	0
1439	0	0
1440	0	0
1441	3	0
1442	0	0
1443	3	0
1444	1	0
1445	1	0
1446	0	0
1447	0	0
1448	0	0
1449	1	0
1450	1	0
1451	1	0
1452	3	0
1453	2	0
1454	3	0
1455	0	0
1456	0	0
1457	0	0
1458	1	0
1459	1	0
1460	1	0
1461	1	0
1462	3	2
1463	0	0
1464	1	2
1465	1	0
1466	0	0
1467	3	0
1468	0	0
1469	0	0
1470	2	0
1471	3	3
1472	0	0
1473	1	0
1474	1	3
1475	3	0
1476	1	0
1477	2	0
1478	3	0
1479	3	0
1480	3	0
1481	4	2
1482	0	0
1483	2	0
1484	1	0
1485	0	0
1486	3	0
1487	0	2
1488	1	0
1489	0	0
1490	3	0
1491	1	0
1492	1	0
1493	0	0
1494	1	0
1495	1	0
1496	0	0
1497	2	0
1498	0	0
1499	1	0
1500	1	0
1501	0	0
1502	1	0
1503	1	0
1504	0	0
1505	3	0
1506	0	0
1507	0	0
1508	1	0
1509	0	0
1510	0	0
1511	3	0
1512	1	0
1513	3	0
1514	1	0
1515	0	0
1516	2	0
1517	0	0
1518	0	0
1519	3	0
1520	1	0
1521	1	0
1522	0	0
1523	1	0
1524	0	0
1525	1	0
1526	3	0
1527	3	0
1528	1	0
1529	1	0
1530	0	0
1531	1	0
1532	1	0
1533	0	0
1534	3	0
1535	0	0
1536	0	0
1537	1	0
1538	0	0
1539	0	0
1540	2	0
1541	2	0
1542	0	0
1543	1	0
1544	0	0
1545	3	0
1546	3	0
1547	1	0
1548	0	0
1549	0	0
1550	0	0
1551	1	0
1552	3	0
1553	3	0
1554	3	0
1555	0	0
1556	0	0
1557	0	0
1558	0	0
1559	0	0
1560	0	0
1561	0	0
1562	3	0
1563	0	0
1564	0	0
1565	0	0
1566	0	0
1567	0	0
1568	0	0
1569	0	0
1570	2	0
1571	0	0
1572	4	4
1573	0	0
1574	0	0
1575	3	0
1576	2	0
1577	0	0
1578	1	0
1579	1	0
1580	1	0
1581	1	0
1582	0	0
1583	1	0
1584	1	0
1585	1	0
1586	1	0
1587	3	0
1588	0	0
1589	3	0
1590	0	0
1591	2	0
1592	3	0
1593	3	0
1594	0	0
1595	3	0
1596	2	0
1597	1	0
1598	1	0
1599	3	0
1600	3	0
1601	0	0
1602	1	0
1603	0	0
1604	2	0
1605	1	0
1606	1	0
1607	1	0
1608	1	0
1609	1	0
1610	0	0
1611	0	0
1612	3	0
1613	3	0
1614	0	0
1615	1	0
1616	2	0
1617	1	0
1618	2	0
1619	0	0
1620	2	0
1621	2	0
1622	3	0
1623	2	0
1624	1	0
1625	2	0
1626	1	0
1627	0	0
1628	1	0
1629	1	0
1630	0	0
1631	2	0
1632	0	0
1633	1	0
1634	0	0
1635	1	0
1636	1	0
1637	2	0
1638	0	0
1639	1	0
1640	0	0
1641	0	0
1642	1	0
1643	4	0
1644	0	0
1645	1	0
1646	0	0
1647	4	4
1648	0	0
1649	0	0
1650	2	0
1651	0	0
1652	0	0
1653	1	0
1654	1	0
1655	3	0
1656	0	0
1657	0	0
1658	1	0
1659	1	0
1660	3	0
1661	0	0
1662	2	0
1663	1	0
1664	0	0
1665	1	0
1666	0	0
1667	0	0
1668	0	0
1669	3	0
1670	2	0
1671	2	0
1672	1	0
1673	0	0
1674	0	0
1675	1	0
1676	0	0
1677	0	0
1678	1	0
1679	2	0
1680	3	0
1681	2	0
1682	0	0
1683	1	0
1684	1	0
1685	0	0
1686	0	0
1687	0	0
1688	3	0
1689	2	0
1690	3	0
1691	2	0
1692	0	0
1693	1	0
1694	0	0
1695	2	0
1696	3	0
1697	1	0
1698	0	0
1699	1	0
1700	1	0
1701	2	0
1702	2	0
1703	1	0
1704	1	0
1705	0	0
1706	2	0
1707	3	0
1708	0	0
1709	0	0
1710	2	0
1711	0	0
1712	2	4
1713	2	0
1714	1	0
1715	1	0
1716	2	0
1717	2	0
1718	2	0
1719	0	0
1720	1	0
1721	1	0
1722	1	0
1723	1	0
1724	3	0
1725	1	0
1726	0	0
1727	0	0
1728	0	0
1729	1	0
1730	1	0
1731	2	0
1732	1	0
1733	1	0
1734	1	0
1735	2	0
1736	0	0
1737	0	0
1738	1	0
1739	0	0
1740	1	4
1741	2	0
1742	4	0
1743	1	0
1744	0	0
1745	0	0
1746	1	0
1747	0	0
1748	0	0
1749	0	0
1750	0	0
1751	2	0
1752	0	0
1753	4	0
1754	0	0
1755	1	0
1756	1	0
1757	2	0
1758	2	0
1759	2	0
1760	0	0
1761	1	0
1762	0	0
1763	2	0
1764	0	0
1765	0	0
1766	0	0
1767	0	0
1768	2	0
1769	0	0
1770	1	0
1771	0	0
1772	0	0
1773	0	0
1774	2	0
1775	2	0
1776	0	0
1777	0	0
1778	0	0
1779	0	0
1780	2	0
1781	2	0
1782	1	0
1783	2	0
1784	0	0
1785	0	0
1786	0	0
1787	1	0
1788	0	0
1789	0	0
1790	0	0
1791	2	0
1792	2	0
1793	0	0
1794	0	0
1795	0	0
1796	1	0
1797	0	0
1798	0	0
1799	3	0
1800	0	0
1801	4	4
1802	1	0
1803	3	0
1804	0	0
1805	2	0
1806	3	0
1807	0	0
1808	0	0
1809	0	0
1810	4	0
1811	2	0
1812	0	0
1813	0	0
1814	1	0
1815	0	0
1816	0	0
1817	2	0
1818	0	0
1819	1	0
1820	1	0
1821	0	0
1822	3	0
1823	1	0
1824	0	0
1825	3	0
1826	0	0
1827	0	0
1828	2	0
1829	1	0
1830	0	0
1831	2	0
1832	1	0
1833	1	0
1834	1	0
1835	1	0
1836	0	0
1837	0	0
1838	0	0
1839	0	0
1840	1	0
1841	0	0
1842	0	0
1843	1	0
1844	1	0
1845	0	0
1846	0	0
1847	3	0
1848	1	0
1849	2	0
1850	0	0
1851	1	0
1852	1	0
1853	1	0
1854	0	0
1855	0	0
1856	3	0
1857	0	0
1858	0	0
1859	0	0
1860	0	0
1861	1	0
1862	0	0
1863	0	0
1864	4	4
1865	0	0
1866	2	0
1867	0	0
1868	2	0
1869	2	0
1870	0	0
1871	1	0
1872	1	0
1873	0	0
1874	0	0
1875	0	0
1876	0	0
1877	0	0
1878	0	0
1879	1	0
1880	3	0
1881	3	0
1882	2	0
1883	4	0
1884	3	0
1885	2	0
1886	2	0
1887	2	0
1888	0	0
1889	4	0
1890	0	0
1891	0	0
1892	0	0
1893	2	0
1894	2	0
1895	0	0
1896	2	0
1897	0	0
1898	0	0
1899	2	0
1900	0	0
1901	0	0
1902	2	0
1903	0	0
1904	4	4
1905	1	0
1906	0	0
1907	3	0
1908	0	0
1909	2	0
1910	1	0
1911	0	0
1912	0	0
1913	0	0
1914	3	0
1915	3	0
1916	0	0
1917	0	0
1918	0	0
1919	3	0
1920	1	0
1921	0	0
1922	0	0
1923	0	0
1924	0	0
1925	0	0
1926	0	0
1927	0	0
1928	0	0
1929	1	0
1930	2	0
1931	0	0
1932	1	0
1933	0	0
1934	0	0
1935	0	0
1936	0	0
1937	1	0
1938	0	0
1939	0	0
1940	0	0
1941	0	0
1942	2	0
1943	0	0
1944	4	0
1945	0	0
1946	0	0
1947	0	0
1948	1	0
1949	0	0
1950	4	0
1951	0	0
1952	0	0
1953	4	4
1954	0	0
1955	0	0
1956	3	0
1957	2	0
1958	2	0
1959	0	0
1960	0	0
1961	0	0
1962	1	0
1963	1	0
1964	1	0
1965	0	0
1966	2	0
1967	0	0
1968	1	0
1969	1	0
1970	1	0
1971	1	0
1972	0	0
1973	3	0
1974	1	0
1975	0	0
1976	0	0
1977	0	0
1978	1	0
1979	0	0
1980	1	0
1981	0	0
1982	2	0
1983	1	0
1984	1	0
1985	0	0
1986	1	0
1987	1	0
1988	3	0
1989	1	0
1990	0	0
1991	1	0
1992	0	0
1993	3	0
1994	2	0
1995	1	0
1996	0	0
1997	1	0
1998	1	0
1999	1	0
[truncated: 3,001 more rows]

## Sheet: RawData_B_Object_based
point	Map	Ground Truth
1	0	0
2	0	0
3	0	0
4	0	0
5	0	0
6	0	0
7	0	0
8	0	0
9	0	0
10	0	0
11	0	0
12	0	0
13	0	0
14	0	0
15	0	0
16	0	0
17	0	0
18	0	0
19	0	0
20	0	0
21	0	0
22	0	0
23	0	0
24	0	0
25	0	0
26	0	0
27	0	0
28	0	0
29	0	0
30	0	0
31	0	0
32	0	0
33	0	0
34	0	0
35	0	0
36	0	0
37	3	0
38	0	0
39	0	0
40	0	0
41	0	0
42	0	0
43	0	0
44	0	0
45	0	0
46	0	0
47	0	0
48	0	2
49	0	0
50	0	0
51	0	2
52	0	2
53	0	0
54	0	2
55	0	0
56	0	0
57	0	2
58	0	2
59	0	2
60	0	0
61	0	0
62	0	0
63	3	0
64	0	0
65	0	0
66	0	0
67	0	0
68	0	0
69	0	0
70	0	0
71	0	0
72	0	0
73	0	0
74	0	2
75	0	0
76	0	0
77	0	0
78	0	0
79	0	0
80	0	0
81	0	0
82	0	0
83	0	0
84	0	0
85	0	0
86	0	0
87	0	0
88	0	0
89	0	0
90	0	0
91	0	0
92	0	0
93	0	0
94	0	0
95	0	0
96	0	2
97	0	0
98	0	0
99	0	2
100	0	2
101	0	0
102	0	2
103	0	0
104	0	2
105	0	0
106	0	2
107	0	0
108	0	0
109	0	2
110	0	2
111	0	2
112	0	0
113	0	0
114	0	0
115	0	0
116	0	2
117	3	0
118	0	2
119	0	0
120	0	0
121	0	0
122	0	0
123	0	0
124	0	0
125	0	0
126	0	0
127	0	0
128	0	0
129	0	0
130	0	0
131	0	0
132	0	0
133	0	0
134	0	0
135	0	0
136	0	0
137	0	0
138	0	0
139	0	0
140	0	0
141	0	0
142	0	0
143	0	0
144	0	0
145	0	0
146	0	0
147	0	2
148	0	0
149	0	2
150	0	0
151	0	0
152	0	0
153	0	0
154	0	0
155	0	2
156	0	0
157	0	0
158	0	0
159	0	0
160	0	0
161	0	0
162	0	0
163	0	0
164	0	0
165	0	0
166	0	0
167	0	0
168	0	0
169	0	0
170	0	0
171	0	0
172	0	0
173	0	0
174	0	0
175	0	0
176	0	0
177	0	2
178	0	0
179	0	0
180	0	0
181	0	0
182	0	0
183	0	0
184	0	0
185	0	0
186	0	0
187	0	0
188	0	0
189	0	0
190	0	0
191	2	0
192	0	0
193	0	0
194	0	0
195	0	0
196	0	0
197	0	0
198	0	0
199	0	0
200	0	0
201	0	0
202	0	0
203	0	0
204	0	0
205	0	0
206	0	0
207	0	0
208	0	0
209	0	0
210	0	0
211	0	2
212	0	2
213	0	0
214	0	0
215	0	0
216	0	0
217	0	0
218	0	2
219	0	0
220	0	0
221	0	2
222	0	2
223	0	0
224	0	0
225	0	0
226	0	0
227	0	0
228	0	2
229	0	0
230	0	0
231	0	0
232	0	2
233	0	2
234	0	0
235	0	2
236	0	2
237	0	2
238	0	0
239	0	2
240	1	2
241	0	0
242	0	0
243	0	0
244	0	2
245	0	2
246	0	2
247	0	2
248	0	0
249	0	2
250	0	2
251	0	0
252	0	0
253	0	2
254	0	0
255	0	0
256	0	0
257	0	0
258	0	0
259	0	2
260	0	2
261	0	2
262	2	2
263	0	2
264	0	0
265	0	2
266	0	0
267	0	2
268	0	2
269	0	0
270	0	2
271	0	0
272	2	2
273	0	0
274	0	2
275	0	0
276	0	0
277	0	0
278	0	0
279	2	2
280	0	2
281	0	2
282	0	2
283	0	2
284	0	0
285	0	0
286	0	2
287	0	0
288	0	0
289	0	0
290	0	0
291	0	0
292	0	2
293	2	2
294	0	0
295	0	0
296	4	4
297	3	0
298	0	0
299	0	0
300	0	0
301	0	0
302	0	0
303	0	0
304	3	0
305	0	0
306	0	0
307	0	0
308	0	0
309	0	0
310	0	0
311	0	0
312	0	0
313	0	2
314	0	0
315	0	0
316	0	0
317	0	0
318	4	0
319	0	0
320	0	0
321	0	0
322	0	4
323	0	0
324	0	0
325	0	0
326	0	0
327	0	0
328	0	0
329	0	0
330	0	0
331	0	0
332	0	0
333	0	0
334	0	0
335	0	0
336	0	0
337	0	0
338	0	0
339	0	0
340	0	0
341	0	0
342	0	0
343	0	0
344	0	0
345	0	2
346	0	0
347	0	0
348	0	0
349	0	0
350	0	2
351	0	2
352	0	0
353	0	0
354	0	0
355	0	2
356	0	2
357	0	2
358	2	2
359	1	2
360	0	0
361	0	2
362	0	2
363	0	2
364	0	2
365	0	2
366	0	0
367	0	2
368	0	2
369	0	2
370	0	0
371	0	2
372	2	0
373	0	2
374	1	2
375	0	0
376	0	2
377	0	2
378	0	0
379	0	0
380	1	2
381	0	2
382	0	2
383	0	2
384	0	0
385	2	0
386	3	2
387	3	0
388	1	2
389	0	0
390	0	2
391	2	2
392	2	0
393	1	2
394	0	2
395	0	0
396	3	2
397	0	0
398	2	0
399	0	2
400	0	0
401	0	0
402	0	0
403	0	0
404	2	0
405	0	0
406	0	0
407	0	0
408	2	0
409	2	0
410	0	0
411	2	0
412	0	0
413	0	0
414	0	0
415	0	0
416	0	0
417	0	0
418	0	0
419	0	0
420	0	0
421	0	0
422	0	0
423	0	0
424	0	0
425	0	2
426	0	0
427	0	0
428	0	0
429	0	0
430	0	0
431	0	0
432	0	4
433	0	0
434	0	0
435	0	2
436	0	0
437	1	2
438	0	0
439	1	2
440	0	3
441	0	1
442	0	0
443	0	3
444	0	1
445	0	3
446	0	3
447	0	1
448	0	3
449	0	0
450	0	3
451	0	0
452	0	1
453	0	0
454	0	1
455	0	0
456	0	1
457	0	0
458	0	1
459	0	0
460	0	0
461	0	0
462	0	0
463	0	1
464	0	1
465	0	0
466	0	0
467	0	0
468	0	0
469	0	0
470	0	0
471	0	0
472	2	0
473	0	1
474	0	0
475	0	1
476	0	0
477	0	0
478	0	0
479	0	0
480	0	0
481	0	0
482	2	0
483	0	0
484	0	0
485	0	0
486	0	0
487	2	0
488	0	0
489	2	0
490	0	1
491	0	0
492	0	0
493	0	0
494	0	1
495	0	0
496	0	0
497	0	0
498	2	0
499	0	0
500	0	0
501	1	4
502	0	0
503	1	0
504	3	0
505	0	0
506	0	0
507	0	0
508	0	0
509	0	0
510	1	0
511	4	4
512	1	0
513	0	0
514	0	0
515	0	0
516	0	0
517	0	0
518	0	0
519	0	0
520	0	0
521	0	0
522	0	0
523	1	0
524	0	0
525	0	0
526	1	0
527	0	0
528	1	0
529	0	0
530	0	0
531	3	0
532	0	0
533	0	0
534	2	0
535	0	0
536	0	0
537	0	0
538	2	0
539	0	0
540	0	0
541	2	0
542	0	1
543	0	0
544	0	2
545	0	1
546	0	1
547	0	0
548	0	1
549	0	1
550	0	1
551	0	1
552	0	1
553	3	1
554	0	2
555	3	1
556	0	1
557	2	2
558	0	1
559	0	1
560	0	2
561	0	1
562	0	1
563	0	1
564	0	1
565	2	2
566	0	2
567	0	1
568	0	1
569	0	1
570	0	1
571	0	1
572	0	2
573	0	2
574	0	2
575	3	1
576	0	1
577	0	1
578	0	2
579	2	2
580	0	1
581	0	1
582	0	2
583	0	1
584	0	0
585	0	2
586	0	1
587	0	1
588	0	1
589	0	1
590	0	1
591	0	1
592	0	1
593	2	2
594	0	1
595	0	1
596	2	2
597	0	0
598	0	1
599	0	1
600	0	0
601	0	1
602	0	1
603	0	0
604	0	1
605	0	1
606	0	1
607	0	2
608	0	1
609	0	0
610	0	1
611	0	1
612	0	1
613	0	1
614	0	1
615	0	1
616	0	0
617	0	1
618	2	0
619	0	1
620	0	1
621	0	0
622	0	1
623	0	1
624	2	0
625	0	1
626	0	1
627	2	0
628	0	0
629	0	1
630	0	1
631	0	1
632	0	1
633	0	1
634	0	3
635	0	0
636	1	1
637	0	0
638	0	0
639	0	0
640	0	0
641	0	0
642	3	0
643	0	0
644	0	0
645	0	0
646	3	0
647	0	0
648	0	1
649	0	1
650	3	1
651	0	1
652	0	1
653	0	1
654	0	1
655	0	1
656	0	1
657	0	1
658	0	1
659	0	1
660	0	1
661	0	1
662	0	1
663	0	1
664	0	1
665	0	1
666	0	1
667	0	1
668	0	1
669	0	1
670	0	1
671	3	1
672	0	1
673	0	1
674	0	1
675	0	1
676	0	1
677	0	1
678	0	1
679	0	1
680	0	1
681	0	1
682	0	1
683	0	1
684	0	1
685	0	1
686	0	1
687	0	1
688	0	1
689	0	1
690	0	1
691	0	1
692	0	1
693	0	1
694	0	1
695	0	1
696	0	1
697	0	1
698	0	1
699	0	1
700	0	1
701	0	1
702	0	1
703	0	1
704	0	1
705	0	1
706	0	1
707	0	1
708	0	1
709	0	1
710	0	1
711	0	1
712	0	1
713	0	1
714	1	2
715	0	1
716	0	1
717	0	1
718	0	1
719	0	1
720	0	1
721	0	1
722	0	1
723	0	1
724	0	1
725	0	1
726	0	1
727	0	1
728	0	1
729	0	2
730	0	1
731	0	1
732	0	1
733	0	2
734	1	1
735	0	1
736	0	1
737	0	1
738	0	1
739	0	1
740	0	1
741	0	1
742	0	1
743	0	1
744	0	1
745	0	1
746	0	1
747	0	1
748	0	1
749	0	1
750	0	1
751	0	1
752	0	1
753	0	1
754	0	1
755	0	1
756	1	1
757	2	1
758	0	1
759	0	1
760	0	1
761	0	1
762	0	1
763	0	1
764	0	1
765	0	1
766	0	1
767	2	1
768	0	1
769	2	1
770	0	1
771	2	1
772	2	1
773	1	1
774	2	1
775	2	1
776	0	1
777	2	1
778	0	1
779	0	1
780	0	1
781	0	1
782	2	1
783	2	1
784	2	1
785	2	1
786	0	1
787	1	1
788	2	1
789	1	1
790	0	1
791	2	2
792	2	1
793	0	1
794	2	2
795	2	1
796	2	1
797	2	2
798	0	1
799	2	2
800	2	1
801	0	1
802	2	2
803	2	1
804	0	2
805	2	2
806	1	2
807	2	2
808	2	2
809	2	2
810	2	2
811	2	2
812	2	1
813	2	2
814	2	2
815	2	2
816	2	2
817	2	2
818	2	2
819	2	2
820	2	2
821	2	2
822	2	2
823	0	2
824	2	2
825	2	2
826	2	2
827	2	2
828	2	1
829	2	2
830	0	1
831	0	1
832	2	2
833	2	2
834	2	1
835	2	2
836	2	2
837	2	2
838	2	2
839	2	2
840	2	2
841	2	2
842	0	2
843	0	1
844	2	2
845	2	2
846	2	2
847	2	2
848	2	2
849	2	2
850	2	2
851	1	1
852	2	2
853	0	1
854	0	1
855	0	1
856	2	2
857	0	1
858	2	2
859	2	2
860	2	2
861	0	2
862	2	2
863	0	1
864	2	2
865	0	1
866	2	2
867	0	1
868	0	1
869	0	1
870	2	2
871	2	2
872	2	2
873	0	1
874	0	1
875	2	2
876	2	2
877	0	1
878	2	1
879	2	2
880	2	2
881	2	2
882	2	2
883	2	2
884	2	2
885	2	2
886	2	2
887	2	2
888	2	2
889	2	1
890	0	1
891	2	2
892	2	1
893	2	1
894	2	1
895	0	1
896	2	2
897	2	2
898	2	2
899	2	2
900	2	1
901	2	2
902	0	2
903	0	1
904	2	2
905	2	1
906	2	2
907	2	1
908	2	2
909	0	1
910	2	2
911	0	1
912	2	1
913	2	2
914	2	2
915	2	2
916	2	2
917	2	2
918	2	1
919	2	2
920	2	1
921	2	2
922	2	2
923	0	2
924	0	2
925	2	2
926	0	2
927	2	1
928	2	2
929	2	2
930	2	2
931	2	2
932	2	2
933	2	2
934	2	2
935	2	2
936	0	2
937	2	2
938	0	1
939	2	2
940	0	0
941	0	1
942	2	2
943	2	2
944	0	0
945	0	2
946	0	0
947	0	2
948	2	2
949	2	2
950	2	2
951	2	2
952	2	2
953	2	2
954	0	2
955	0	1
956	0	2
957	0	2
958	0	2
959	0	1
960	0	1
961	0	1
962	0	1
963	0	2
964	0	2
965	0	1
966	0	1
967	2	2
968	0	1
969	0	1
970	2	2
971	0	1
972	2	2
973	0	1
974	2	1
975	0	1
976	0	1
977	2	2
978	2	2
979	0	2
980	2	2
981	0	1
982	0	1
983	0	1
984	0	1
985	0	2
986	0	1
987	1	2
988	2	2
989	0	2
990	0	2
991	2	1
992	0	1
993	0	1
994	0	2
995	0	1
996	0	1
997	0	1
998	0	1
999	1	1
1000	0	1
1001	0	1
1002	0	1
1003	0	1
1004	0	1
1005	0	2
1006	2	2
1007	0	1
1008	0	1
1009	0	1
1010	2	2
1011	0	2
1012	0	1
1013	0	1
1014	0	1
1015	0	1
1016	2	1
1017	0	1
1018	0	1
1019	0	1
1020	0	1
1021	0	1
1022	0	1
1023	0	1
1024	0	1
1025	0	1
1026	0	2
1027	0	2
1028	0	1
1029	0	1
1030	0	1
1031	0	2
1032	0	1
1033	0	1
1034	0	0
1035	0	0
1036	0	2
1037	0	1
1038	0	1
1039	0	1
1040	0	0
1041	0	1
1042	0	1
1043	0	2
1044	0	2
1045	0	1
1046	0	1
1047	0	1
1048	0	1
1049	0	0
1050	0	1
1051	0	2
1052	0	2
1053	2	2
1054	0	2
1055	2	2
1056	0	1
1057	0	1
1058	0	0
1059	0	1
1060	0	0
1061	0	1
1062	0	1
1063	0	1
1064	0	1
1065	0	2
1066	0	1
1067	0	1
1068	0	2
1069	0	1
1070	0	1
1071	0	0
1072	0	1
1073	0	1
1074	0	1
1075	0	1
1076	0	2
1077	0	1
1078	2	2
1079	0	1
1080	0	1
1081	0	2
1082	0	1
1083	0	1
1084	2	2
1085	2	2
1086	0	1
1087	2	2
1088	0	2
1089	0	1
1090	2	2
1091	0	1
1092	0	2
1093	0	1
1094	0	1
1095	0	2
1096	0	1
1097	0	2
1098	0	2
1099	0	1
1100	0	1
1101	0	2
1102	0	1
1103	0	1
1104	0	1
1105	0	1
1106	0	1
1107	0	1
1108	0	2
1109	0	2
1110	0	2
1111	0	1
1112	0	2
1113	0	1
1114	0	1
1115	0	1
1116	0	2
1117	0	1
1118	0	1
1119	0	2
1120	0	2
1121	0	2
1122	2	2
1123	2	2
1124	0	2
1125	0	2
1126	0	2
1127	0	2
1128	0	2
1129	0	2
1130	0	0
1131	2	2
1132	0	2
1133	0	2
1134	0	2
1135	0	2
1136	0	0
1137	0	0
1138	0	2
1139	0	2
1140	0	0
1141	0	2
1142	0	0
1143	0	0
1144	2	2
1145	0	2
1146	0	2
1147	0	2
1148	0	2
1149	0	2
1150	0	2
1151	0	2
1152	0	2
1153	0	2
1154	0	2
1155	0	2
1156	0	2
1157	0	2
1158	0	2
1159	0	2
1160	0	2
1161	0	2
1162	0	2
1163	0	2
1164	2	2
1165	0	2
1166	0	2
1167	0	2
1168	0	2
1169	2	2
1170	0	2
1171	2	2
1172	0	2
1173	0	2
1174	0	2
1175	0	2
1176	0	2
1177	2	2
1178	0	2
1179	0	2
1180	0	2
1181	0	2
1182	0	2
1183	0	2
1184	0	2
1185	0	2
1186	0	2
1187	2	2
1188	0	2
1189	0	2
1190	2	2
1191	0	2
1192	0	2
1193	2	2
1194	2	2
1195	0	2
1196	0	2
1197	0	2
1198	0	2
1199	0	2
1200	0	2
1201	2	2
1202	0	2
1203	0	2
1204	2	2
1205	2	2
1206	0	2
1207	0	2
1208	2	2
1209	2	2
1210	0	2
1211	0	2
1212	2	2
1213	2	2
1214	0	2
1215	2	2
1216	0	2
1217	4	2
1218	2	2
1219	0	2
1220	0	2
1221	0	2
1222	0	2
1223	2	2
1224	0	2
1225	0	2
1226	0	2
1227	0	0
1228	0	0
1229	0	0
1230	0	0
1231	0	0
1232	0	0
1233	0	0
1234	0	0
1235	0	0
1236	0	0
1237	0	0
1238	0	0
1239	0	0
1240	0	0
1241	0	0
1242	0	0
1243	0	2
1244	0	0
1245	0	0
1246	0	0
1247	0	0
1248	0	0
1249	0	0
1250	0	2
1251	0	0
1252	0	0
1253	0	2
1254	0	0
1255	0	0
1256	0	0
1257	0	0
1258	0	0
1259	0	0
1260	0	0
1261	0	0
1262	0	0
1263	2	2
1264	0	0
1265	0	0
1266	0	0
1267	0	0
1268	0	0
1269	0	2
1270	0	0
1271	0	0
1272	0	0
1273	0	0
1274	0	2
1275	0	0
1276	0	0
1277	0	2
1278	0	0
1279	0	2
1280	0	0
1281	0	2
1282	0	0
1283	0	0
1284	0	0
1285	0	2
1286	0	0
1287	0	0
1288	0	0
1289	0	0
1290	0	2
1291	0	2
1292	0	0
1293	0	0
1294	0	0
1295	0	0
1296	0	0
1297	0	0
1298	0	0
1299	0	0
1300	0	0
1301	0	0
1302	0	0
1303	0	2
1304	0	0
1305	0	0
1306	0	0
1307	0	2
1308	0	0
1309	0	2
1310	0	2
1311	0	0
1312	0	2
1313	0	0
1314	0	0
1315	0	2
1316	0	2
1317	0	0
1318	0	0
1319	2	2
1320	0	0
1321	0	0
1322	0	2
1323	0	2
1324	0	0
1325	0	0
1326	0	0
1327	2	0
1328	0	0
1329	0	0
1330	0	0
1331	0	0
1332	0	0
1333	0	0
1334	0	0
1335	0	0
1336	0	0
1337	0	0
1338	0	0
1339	0	0
1340	0	0
1341	0	0
1342	0	0
1343	0	0
1344	0	0
1345	0	0
1346	0	0
1347	0	0
1348	0	0
1349	0	0
1350	0	0
1351	0	0
1352	0	0
1353	0	0
1354	0	0
1355	0	0
1356	0	0
1357	0	0
1358	0	0
1359	0	0
1360	0	0
1361	0	0
1362	0	0
1363	0	0
1364	0	0
1365	0	0
1366	0	0
1367	0	0
1368	0	0
1369	0	0
1370	0	0
1371	0	0
1372	0	0
1373	0	0
1374	0	0
1375	0	0
1376	0	0
1377	0	0
1378	0	0
1379	0	0
1380	0	0
1381	0	0
1382	0	0
1383	0	0
1384	0	0
1385	0	0
1386	0	0
1387	0	0
1388	0	0
1389	0	0
1390	0	0
1391	0	0
1392	0	0
1393	0	0
1394	0	0
1395	0	0
1396	0	0
1397	0	0
1398	0	0
1399	0	0
1400	0	0
1401	0	0
1402	0	0
1403	0	0
1404	0	0
1405	0	0
1406	0	0
1407	0	0
1408	0	0
1409	0	0
1410	0	0
1411	0	0
1412	0	0
1413	0	0
1414	0	0
1415	0	0
1416	0	0
1417	0	0
1418	0	0
1419	0	0
1420	0	0
1421	0	0
1422	0	0
1423	0	0
1424	0	0
1425	0	0
1426	0	0
1427	0	0
1428	0	0
1429	0	0
1430	0	0
1431	0	0
1432	0	0
1433	0	0
1434	0	0
1435	0	0
1436	0	0
1437	0	0
1438	0	0
1439	0	0
1440	0	0
1441	0	0
1442	0	0
1443	0	0
1444	0	0
1445	0	0
1446	0	0
1447	0	0
1448	0	0
1449	0	0
1450	0	0
1451	0	0
1452	0	0
1453	0	0
1454	0	0
1455	0	0
1456	0	0
1457	0	0
1458	0	0
1459	0	0
1460	0	0
1461	0	0
1462	0	2
1463	0	0
1464	0	2
1465	0	0
1466	0	0
1467	0	0
1468	0	0
1469	0	0
1470	0	0
1471	0	3
1472	0	0
1473	0	0
1474	0	3
1475	0	0
1476	0	0
1477	0	0
1478	0	0
1479	0	0
1480	0	0
1481	0	2
1482	0	0
1483	0	0
1484	0	0
1485	0	0
1486	0	0
1487	0	2
1488	0	0
1489	0	0
1490	0	0
1491	0	0
1492	0	0
1493	0	0
1494	0	0
1495	0	0
1496	0	0
1497	0	0
1498	0	0
1499	0	0
1500	0	0
1501	0	0
1502	0	0
1503	0	0
1504	0	0
1505	0	0
1506	0	0
1507	0	0
1508	0	0
1509	0	0
1510	0	0
1511	0	0
1512	0	0
1513	0	0
1514	0	0
1515	0	0
1516	0	0
1517	0	0
1518	0	0
1519	0	0
1520	0	0
1521	0	0
1522	0	0
1523	0	0
1524	0	0
1525	0	0
1526	0	0
1527	0	0
1528	0	0
1529	0	0
1530	0	0
1531	0	0
1532	0	0
1533	0	0
1534	0	0
1535	0	0
1536	0	0
1537	0	0
1538	0	0
1539	0	0
1540	0	0
1541	0	0
1542	0	0
1543	0	0
1544	0	0
1545	0	0
1546	0	0
1547	0	0
1548	0	0
1549	0	0
1550	0	0
1551	0	0
1552	0	0
1553	0	0
1554	0	0
1555	0	0
1556	0	0
1557	0	0
1558	0	0
1559	0	0
1560	0	0
1561	0	0
1562	0	0
1563	2	0
1564	0	0
1565	0	0
1566	0	0
1567	0	0
1568	0	0
1569	0	0
1570	0	0
1571	0	0
1572	2	4
1573	0	0
1574	0	0
1575	0	0
1576	0	0
1577	0	0
1578	0	0
1579	0	0
1580	0	0
1581	0	0
1582	0	0
1583	0	0
1584	0	0
1585	0	0
1586	0	0
1587	0	0
1588	0	0
1589	0	0
1590	0	0
1591	0	0
1592	0	0
1593	0	0
1594	0	0
1595	0	0
1596	0	0
1597	0	0
1598	0	0
1599	0	0
1600	0	0
1601	0	0
1602	0	0
1603	0	0
1604	0	0
1605	0	0
1606	0	0
1607	0	0
1608	0	0
1609	0	0
1610	0	0
1611	0	0
1612	0	0
1613	0	0
1614	0	0
1615	0	0
1616	0	0
1617	0	0
1618	0	0
1619	0	0
1620	0	0
1621	0	0
1622	0	0
1623	0	0
1624	0	0
1625	0	0
1626	0	0
1627	0	0
1628	0	0
1629	0	0
1630	0	0
1631	0	0
1632	0	0
1633	0	0
1634	0	0
1635	0	0
1636	0	0
1637	0	0
1638	0	0
1639	0	0
1640	0	0
1641	0	0
1642	0	0
1643	0	0
1644	0	0
1645	0	0
1646	0	0
1647	0	4
1648	0	0
1649	0	0
1650	0	0
1651	0	0
1652	0	0
1653	0	0
1654	0	0
1655	0	0
1656	0	0
1657	0	0
1658	0	0
1659	0	0
1660	0	0
1661	0	0
1662	0	0
1663	0	0
1664	0	0
1665	0	0
1666	0	0
1667	0	0
1668	0	0
1669	0	0
1670	0	0
1671	0	0
1672	0	0
1673	0	0
1674	0	0
1675	0	0
1676	0	0
1677	0	0
1678	0	0
1679	0	0
1680	0	0
1681	0	0
1682	0	0
1683	0	0
1684	0	0
1685	0	0
1686	0	0
1687	0	0
1688	0	0
1689	0	0
1690	0	0
1691	0	0
1692	0	0
1693	0	0
1694	0	0
1695	0	0
1696	0	0
1697	0	0
1698	0	0
1699	0	0
1700	0	0
1701	0	0
1702	0	0
1703	0	0
1704	0	0
1705	0	0
1706	0	0
1707	0	0
1708	0	0
1709	0	0
1710	0	0
1711	0	0
1712	2	4
1713	0	0
1714	0	0
1715	0	0
1716	0	0
1717	0	0
1718	0	0
1719	0	0
1720	0	0
1721	0	0
1722	0	0
1723	0	0
1724	0	0
1725	0	0
1726	0	0
1727	0	0
1728	0	0
1729	0	0
1730	0	0
1731	0	0
1732	0	0
1733	0	0
1734	0	0
1735	0	0
1736	0	0
1737	0	0
1738	0	0
1739	0	0
1740	2	4
1741	0	0
1742	0	0
1743	0	0
1744	0	0
1745	0	0
1746	0	0
1747	0	0
1748	0	0
1749	0	0
1750	0	0
1751	2	0
1752	0	0
1753	0	0
1754	0	0
1755	0	0
1756	0	0
1757	0	0
1758	0	0
1759	0	0
1760	0	0
1761	0	0
1762	0	0
1763	0	0
1764	0	0
1765	0	0
1766	0	0
1767	0	0
1768	0	0
1769	0	0
1770	0	0
1771	0	0
1772	0	0
1773	0	0
1774	0	0
1775	0	0
1776	0	0
1777	0	0
1778	0	0
1779	0	0
1780	0	0
1781	0	0
1782	0	0
1783	0	0
1784	0	0
1785	0	0
1786	0	0
1787	0	0
1788	0	0
1789	0	0
1790	0	0
1791	0	0
1792	0	0
1793	0	0
1794	0	0
1795	0	0
1796	0	0
1797	0	0
1798	0	0
1799	0	0
1800	0	0
1801	4	4
1802	0	0
1803	0	0
1804	0	0
1805	0	0
1806	0	0
1807	0	0
1808	0	0
1809	0	0
1810	0	0
1811	0	0
1812	0	0
1813	3	0
1814	0	0
1815	0	0
1816	0	0
1817	0	0
1818	0	0
1819	0	0
1820	0	0
1821	0	0
1822	0	0
1823	0	0
1824	0	0
1825	0	0
1826	0	0
1827	0	0
1828	0	0
1829	0	0
1830	0	0
1831	0	0
1832	0	0
1833	0	0
1834	0	0
1835	0	0
1836	0	0
1837	0	0
1838	0	0
1839	0	0
1840	0	0
1841	0	0
1842	0	0
1843	0	0
1844	0	0
1845	0	0
1846	0	0
1847	0	0
1848	0	0
1849	0	0
1850	0	0
1851	0	0
1852	0	0
1853	0	0
1854	0	0
1855	0	0
1856	0	0
1857	0	0
1858	0	0
1859	0	0
1860	0	0
1861	0	0
1862	0	0
1863	0	0
1864	2	4
1865	0	0
1866	0	0
1867	0	0
1868	0	0
1869	0	0
1870	0	0
1871	0	0
1872	0	0
1873	0	0
1874	0	0
1875	0	0
1876	0	0
1877	0	0
1878	0	0
1879	0	0
1880	0	0
1881	0	0
1882	0	0
1883	0	0
1884	0	0
1885	0	0
1886	0	0
1887	0	0
1888	0	0
1889	0	0
1890	0	0
1891	0	0
1892	0	0
1893	0	0
1894	0	0
1895	0	0
1896	0	0
1897	0	0
1898	0	0
1899	0	0
1900	0	0
1901	0	0
1902	0	0
1903	0	0
1904	4	4
1905	0	0
1906	0	0
1907	0	0
1908	0	0
1909	0	0
1910	0	0
1911	0	0
1912	0	0
1913	0	0
1914	0	0
1915	0	0
1916	0	0
1917	0	0
1918	0	0
1919	0	0
1920	0	0
1921	0	0
1922	0	0
1923	0	0
1924	0	0
1925	0	0
1926	0	0
1927	0	0
1928	0	0
1929	0	0
1930	0	0
1931	0	0
1932	0	0
1933	0	0
1934	0	0
1935	0	0
1936	0	0
1937	0	0
1938	0	0
1939	0	0
1940	0	0
1941	0	0
1942	0	0
1943	0	0
1944	0	0
1945	0	0
1946	0	0
1947	0	0
1948	0	0
1949	0	0
1950	0	0
1951	0	0
1952	0	0
1953	4	4
1954	0	0
1955	0	0
1956	0	0
1957	0	0
1958	0	0
1959	0	0
1960	0	0
1961	0	0
1962	0	0
1963	0	0
1964	0	0
1965	0	0
1966	2	0
1967	0	0
1968	0	0
1969	0	0
1970	0	0
1971	0	0
1972	0	0
1973	0	0
1974	0	0
1975	0	0
1976	0	0
1977	0	0
1978	0	0
1979	0	0
1980	0	0
1981	0	0
1982	0	0
1983	0	0
1984	0	0
1985	0	0
1986	0	0
1987	0	0
1988	0	0
1989	0	0
1990	0	0
1991	0	0
1992	0	0
1993	1	0
1994	0	0
1995	0	0
1996	0	0
1997	0	0
1998	0	0
1999	0	0
[truncated: 3,001 more rows]

## Sheet: RawData_C_DNN
point	Map	Ground Truth
1	0	0
2	0	0
3	0	0
4	0	0
5	0	0
6	0	0
7	0	0
8	0	0
9	0	0
10	0	0
11	0	0
12	0	0
13	0	0
14	0	0
15	0	0
16	0	0
17	0	0
18	0	0
19	0	0
20	0	0
21	0	0
22	0	0
23	0	0
24	0	0
25	0	0
26	0	0
27	0	0
28	0	0
29	0	0
30	0	0
31	0	0
32	0	0
33	0	0
34	0	0
35	0	0
36	0	0
37	0	0
38	0	0
39	0	0
40	0	0
41	0	0
42	0	0
43	0	0
44	0	0
45	0	0
46	0	0
47	0	0
48	3	2
49	0	0
50	0	0
51	3	2
52	3	2
53	0	0
54	0	2
55	0	0
56	0	0
57	2	2
58	0	2
59	2	2
60	0	0
61	0	0
62	0	0
63	0	0
64	0	0
65	0	0
66	0	0
67	3	0
68	3	0
69	0	0
70	0	0
71	0	0
72	0	0
73	0	0
74	2	2
75	0	0
76	0	0
77	0	0
78	0	0
79	0	0
80	0	0
81	0	0
82	0	0
83	0	0
84	0	0
85	0	0
86	0	0
87	0	0
88	0	0
89	0	0
90	0	0
91	0	0
92	0	0
93	0	0
94	0	0
95	0	0
96	2	2
97	0	0
98	0	0
99	3	2
100	4	2
101	0	0
102	2	2
103	0	0
104	4	2
105	0	0
106	2	2
107	0	0
108	0	0
109	2	2
110	4	2
111	2	2
112	0	0
113	0	0
114	0	0
115	0	0
116	2	2
117	0	0
118	0	2
119	0	0
120	0	0
121	0	0
122	0	0
123	0	0
124	0	0
125	0	0
126	0	0
127	0	0
128	0	0
129	0	0
130	0	0
131	0	0
132	0	0
133	0	0
134	0	0
135	0	0
136	0	0
137	0	0
138	0	0
139	0	0
140	0	0
141	0	0
142	0	0
143	0	0
144	0	0
145	0	0
146	0	0
147	2	2
148	0	0
149	2	2
150	0	0
151	0	0
152	0	0
153	0	0
154	0	0
155	2	2
156	0	0
157	0	0
158	0	0
159	0	0
160	0	0
161	0	0
162	0	0
163	0	0
164	0	0
165	0	0
166	0	0
167	0	0
168	0	0
169	0	0
170	0	0
171	0	0
172	0	0
173	0	0
174	0	0
175	0	0
176	0	0
177	2	2
178	0	0
179	0	0
180	0	0
181	0	0
182	0	0
183	0	0
184	2	0
185	0	0
186	0	0
187	0	0
188	0	0
189	0	0
190	0	0
191	0	0
192	0	0
193	0	0
194	0	0
195	0	0
196	0	0
197	0	0
198	0	0
199	0	0
200	0	0
201	0	0
202	0	0
203	0	0
204	0	0
205	0	0
206	0	0
207	0	0
208	0	0
209	0	0
210	0	0
211	2	2
212	2	2
213	0	0
214	0	0
215	0	0
216	0	0
217	0	0
218	2	2
219	0	0
220	0	0
221	0	2
222	2	2
223	0	0
224	0	0
225	0	0
226	0	0
227	2	0
228	0	2
229	0	0
230	0	0
231	0	0
232	2	2
233	2	2
234	0	0
235	2	2
236	2	2
237	2	2
238	0	0
239	2	2
240	2	2
241	0	0
242	0	0
243	0	0
244	2	2
245	0	2
246	2	2
247	2	2
248	0	0
249	2	2
250	2	2
251	0	0
252	0	0
253	0	2
254	0	0
255	0	0
256	0	0
257	0	0
258	0	0
259	2	2
260	2	2
261	2	2
262	2	2
263	2	2
264	0	0
265	2	2
266	0	0
267	2	2
268	2	2
269	0	0
270	2	2
271	0	0
272	2	2
273	0	0
274	2	2
275	0	0
276	0	0
277	0	0
278	2	0
279	2	2
280	2	2
281	2	2
282	2	2
283	2	2
284	0	0
285	0	0
286	2	2
287	2	0
288	0	0
289	0	0
290	0	0
291	0	0
292	2	2
293	2	2
294	0	0
295	0	0
296	4	4
297	0	0
298	0	0
299	0	0
300	0	0
301	0	0
302	0	0
303	0	0
304	0	0
305	0	0
306	0	0
307	0	0
308	0	0
309	0	0
310	0	0
311	0	0
312	0	0
313	2	2
314	2	0
315	0	0
316	0	0
317	0	0
318	0	0
319	0	0
320	0	0
321	0	0
322	4	4
323	0	0
324	0	0
325	0	0
326	0	0
327	0	0
328	0	0
329	0	0
330	0	0
331	2	0
332	0	0
333	2	0
334	0	0
335	0	0
336	0	0
337	0	0
338	0	0
339	0	0
340	0	0
341	0	0
342	0	0
343	0	0
344	0	0
345	0	2
346	0	0
347	0	0
348	0	0
349	0	0
350	2	2
351	2	2
352	0	0
353	0	0
354	0	0
355	2	2
356	2	2
357	0	2
358	2	2
359	2	2
360	0	0
361	2	2
362	2	2
363	2	2
364	2	2
365	2	2
366	0	0
367	2	2
368	2	2
369	2	2
370	0	0
371	2	2
372	0	0
373	2	2
374	2	2
375	0	0
376	2	2
377	2	2
378	0	0
379	0	0
380	2	2
381	0	2
382	2	2
383	0	2
384	0	0
385	0	0
386	0	2
387	0	0
388	0	2
389	0	0
390	0	2
391	2	2
392	2	0
393	0	2
394	0	2
395	0	0
396	0	2
397	0	0
398	0	0
399	0	2
400	0	0
401	0	0
402	0	0
403	0	0
404	0	0
405	0	0
406	0	0
407	0	0
408	0	0
409	0	0
410	0	0
411	0	0
412	0	0
413	0	0
414	0	0
415	0	0
416	0	0
417	0	0
418	0	0
419	0	0
420	0	0
421	0	0
422	0	0
423	0	0
424	0	0
425	2	2
426	0	0
427	0	0
428	0	0
429	0	0
430	0	0
431	0	0
432	0	4
433	0	0
434	0	0
435	2	2
436	0	0
437	2	2
438	0	0
439	2	2
440	3	3
441	2	1
442	1	0
443	0	3
444	2	1
445	2	3
446	3	3
447	2	1
448	0	3
449	1	0
450	1	3
451	2	0
452	2	1
453	2	0
454	0	1
455	2	0
456	0	1
457	2	0
458	0	1
459	2	0
460	1	0
461	0	0
462	0	0
463	0	1
464	1	1
465	2	0
466	1	0
467	0	0
468	0	0
469	0	0
470	2	0
471	0	0
472	2	0
473	0	1
474	0	0
475	0	1
476	0	0
477	0	0
478	0	0
479	0	0
480	0	0
481	0	0
482	2	0
483	0	0
484	0	0
485	0	0
486	0	0
487	0	0
488	0	0
489	0	0
490	0	1
491	0	0
492	0	0
493	0	0
494	0	1
495	0	0
496	0	0
497	0	0
498	0	0
499	2	0
500	0	0
501	0	4
502	0	0
503	2	0
504	0	0
505	0	0
506	0	0
507	0	0
508	0	0
509	2	0
510	0	0
511	4	4
512	2	0
513	2	0
514	2	0
515	0	0
516	2	0
517	0	0
518	2	0
519	0	0
520	0	0
521	0	0
522	0	0
523	2	0
524	0	0
525	0	0
526	0	0
527	0	0
528	0	0
529	0	0
530	0	0
531	0	0
532	0	0
533	0	0
534	2	0
535	0	0
536	0	0
537	0	0
538	2	0
539	0	0
540	0	0
541	2	0
542	1	1
543	0	0
544	1	2
545	0	1
546	1	1
547	0	0
548	0	1
549	1	1
550	1	1
551	0	1
552	0	1
553	0	1
554	1	2
555	0	1
556	1	1
557	2	2
558	1	1
559	2	1
560	1	2
561	1	1
562	0	1
563	0	1
564	1	1
565	2	2
566	1	2
567	1	1
568	1	1
569	1	1
570	0	1
571	1	1
572	1	2
573	1	2
574	1	2
575	1	1
576	1	1
577	1	1
578	2	2
579	1	2
580	0	1
581	1	1
582	1	2
583	1	1
584	0	0
585	1	2
586	1	1
587	0	1
588	0	1
589	3	1
590	1	1
591	0	1
592	0	1
593	2	2
594	1	1
595	1	1
596	2	2
597	0	0
598	1	1
599	1	1
600	0	0
601	1	1
602	1	1
603	0	0
604	1	1
605	1	1
606	2	1
607	2	2
608	0	1
609	0	0
610	1	1
611	1	1
612	1	1
613	0	1
614	1	1
615	0	1
616	0	0
617	0	1
618	0	0
619	1	1
620	1	1
621	0	0
622	1	1
623	0	1
624	0	0
625	0	1
626	1	1
627	0	0
628	0	0
629	1	1
630	0	1
631	1	1
632	1	1
633	1	1
634	2	3
635	1	0
636	0	1
637	0	0
638	0	0
639	0	0
640	0	0
641	0	0
642	0	0
643	0	0
644	0	0
645	0	0
646	0	0
647	0	0
648	3	1
649	3	1
650	0	1
651	3	1
652	0	1
653	0	1
654	0	1
655	0	1
656	0	1
657	0	1
658	0	1
659	0	1
660	0	1
661	0	1
662	3	1
663	0	1
664	0	1
665	1	1
666	1	1
667	1	1
668	1	1
669	1	1
670	1	1
671	1	1
672	1	1
673	1	1
674	1	1
675	0	1
676	1	1
677	1	1
678	0	1
679	1	1
680	1	1
681	0	1
682	0	1
683	0	1
684	1	1
685	0	1
686	0	1
687	0	1
688	1	1
689	1	1
690	1	1
691	0	1
692	1	1
693	1	1
694	0	1
695	2	1
696	1	1
697	0	1
698	0	1
699	0	1
700	0	1
701	1	1
702	1	1
703	1	1
704	0	1
705	1	1
706	0	1
707	1	1
708	0	1
709	1	1
710	1	1
711	0	1
712	0	1
713	0	1
714	2	2
715	1	1
716	1	1
717	1	1
718	0	1
719	0	1
720	1	1
721	1	1
722	1	1
723	2	1
724	1	1
725	0	1
726	0	1
727	0	1
728	1	1
729	0	2
730	2	1
731	1	1
732	0	1
733	0	2
734	0	1
735	0	1
736	1	1
737	1	1
738	1	1
739	0	1
740	0	1
741	1	1
742	1	1
743	1	1
744	1	1
745	1	1
746	0	1
747	1	1
748	1	1
749	1	1
750	0	1
751	2	1
752	1	1
753	1	1
754	1	1
755	1	1
756	1	1
757	2	1
758	2	1
759	2	1
760	1	1
761	1	1
762	1	1
763	1	1
764	1	1
765	1	1
766	1	1
767	1	1
768	1	1
769	2	1
770	1	1
771	0	1
772	1	1
773	1	1
774	2	1
775	1	1
776	1	1
777	1	1
778	2	1
779	2	1
780	1	1
781	1	1
782	2	1
783	2	1
784	1	1
785	2	1
786	2	1
787	1	1
788	2	1
789	1	1
790	1	1
791	2	2
792	1	1
793	1	1
794	2	2
795	1	1
796	2	1
797	2	2
798	1	1
799	2	2
800	2	1
801	2	1
802	2	2
803	1	1
804	1	2
805	2	2
806	2	2
807	2	2
808	2	2
809	2	2
810	2	2
811	2	2
812	2	1
813	2	2
814	2	2
815	2	2
816	2	2
817	2	2
818	2	2
819	2	2
820	2	2
821	2	2
822	2	2
823	2	2
824	1	2
825	2	2
826	2	2
827	2	2
828	2	1
829	2	2
830	1	1
831	2	1
832	2	2
833	2	2
834	2	1
835	2	2
836	2	2
837	2	2
838	2	2
839	2	2
840	2	2
841	2	2
842	2	2
843	1	1
844	2	2
845	2	2
846	2	2
847	2	2
848	2	2
849	2	2
850	2	2
851	1	1
852	2	2
853	1	1
854	0	1
855	1	1
856	2	2
857	1	1
858	2	2
859	1	2
860	2	2
861	1	2
862	2	2
863	1	1
864	2	2
865	0	1
866	1	2
867	0	1
868	0	1
869	0	1
870	2	2
871	2	2
872	2	2
873	1	1
874	1	1
875	2	2
876	2	2
877	1	1
878	2	1
879	2	2
880	1	2
881	1	2
882	2	2
883	1	2
884	2	2
885	2	2
886	2	2
887	2	2
888	2	2
889	1	1
890	1	1
891	2	2
892	1	1
893	1	1
894	1	1
895	1	1
896	2	2
897	2	2
898	2	2
899	2	2
900	2	1
901	2	2
902	2	2
903	1	1
904	2	2
905	1	1
906	2	2
907	1	1
908	2	2
909	1	1
910	2	2
911	1	1
912	1	1
913	2	2
914	2	2
915	2	2
916	1	2
917	2	2
918	2	1
919	2	2
920	2	1
921	2	2
922	2	2
923	2	2
924	2	2
925	2	2
926	2	2
927	2	1
928	2	2
929	2	2
930	2	2
931	2	2
932	2	2
933	2	2
934	2	2
935	2	2
936	2	2
937	2	2
938	2	1
939	2	2
940	0	0
941	0	1
942	0	2
943	0	2
944	0	0
945	1	2
946	0	0
947	2	2
948	2	2
949	2	2
950	2	2
951	2	2
952	2	2
953	2	2
954	0	2
955	1	1
956	0	2
957	0	2
958	1	2
959	1	1
960	1	1
961	1	1
962	1	1
963	2	2
964	0	2
965	1	1
966	1	1
967	0	2
968	0	1
969	1	1
970	2	2
971	1	1
972	2	2
973	1	1
974	2	1
975	1	1
976	1	1
977	1	2
978	2	2
979	1	2
980	1	2
981	0	1
982	0	1
983	1	1
984	1	1
985	1	2
986	1	1
987	1	2
988	1	2
989	1	2
990	1	2
991	0	1
992	1	1
993	1	1
994	1	2
995	2	1
996	2	1
997	0	1
998	1	1
999	1	1
1000	1	1
1001	1	1
1002	1	1
1003	2	1
1004	2	1
1005	1	2
1006	2	2
1007	3	1
1008	1	1
1009	1	1
1010	2	2
1011	2	2
1012	1	1
1013	1	1
1014	1	1
1015	1	1
1016	1	1
1017	1	1
1018	0	1
1019	1	1
1020	1	1
1021	1	1
1022	1	1
1023	1	1
1024	1	1
1025	1	1
1026	1	2
1027	2	2
1028	1	1
1029	1	1
1030	2	1
1031	1	2
1032	0	1
1033	1	1
1034	0	0
1035	0	0
1036	2	2
1037	0	1
1038	2	1
1039	2	1
1040	0	0
1041	2	1
1042	1	1
1043	2	2
1044	3	2
1045	2	1
1046	2	1
1047	2	1
1048	2	1
1049	0	0
1050	1	1
1051	0	2
1052	0	2
1053	2	2
1054	0	2
1055	0	2
1056	1	1
1057	1	1
1058	0	0
1059	1	1
1060	0	0
1061	2	1
1062	1	1
1063	1	1
1064	0	1
1065	0	2
1066	1	1
1067	1	1
1068	0	2
1069	1	1
1070	1	1
1071	0	0
1072	1	1
1073	0	1
1074	1	1
1075	0	1
1076	0	2
1077	2	1
1078	2	2
1079	1	1
1080	1	1
1081	1	2
1082	0	1
1083	2	1
1084	2	2
1085	2	2
1086	0	1
1087	2	2
1088	0	2
1089	1	1
1090	2	2
1091	0	1
1092	0	2
1093	1	1
1094	1	1
1095	1	2
1096	1	1
1097	0	2
1098	0	2
1099	1	1
1100	1	1
1101	0	2
1102	1	1
1103	1	1
1104	1	1
1105	1	1
1106	0	1
1107	0	1
1108	0	2
1109	0	2
1110	0	2
1111	0	1
1112	0	2
1113	0	1
1114	0	1
1115	0	1
1116	2	2
1117	0	1
1118	0	1
1119	0	2
1120	0	2
1121	0	2
1122	0	2
1123	2	2
1124	2	2
1125	2	2
1126	0	2
1127	2	2
1128	0	2
1129	0	2
1130	0	0
1131	0	2
1132	2	2
1133	2	2
1134	0	2
1135	2	2
1136	0	0
1137	0	0
1138	0	2
1139	0	2
1140	0	0
1141	2	2
1142	0	0
1143	0	0
1144	0	2
1145	0	2
1146	0	2
1147	0	2
1148	2	2
1149	0	2
1150	1	2
1151	2	2
1152	0	2
1153	2	2
1154	0	2
1155	0	2
1156	2	2
1157	0	2
1158	0	2
1159	2	2
1160	2	2
1161	0	2
1162	0	2
1163	0	2
1164	2	2
1165	0	2
1166	2	2
1167	0	2
1168	0	2
1169	0	2
1170	0	2
1171	2	2
1172	0	2
1173	1	2
1174	0	2
1175	2	2
1176	1	2
1177	1	2
1178	1	2
1179	1	2
1180	2	2
1181	1	2
1182	1	2
1183	2	2
1184	0	2
1185	2	2
1186	1	2
1187	2	2
1188	2	2
1189	2	2
1190	1	2
1191	2	2
1192	1	2
1193	0	2
1194	1	2
1195	0	2
1196	1	2
1197	0	2
1198	0	2
1199	0	2
1200	0	2
1201	1	2
1202	0	2
1203	0	2
1204	1	2
1205	1	2
1206	0	2
1207	1	2
1208	0	2
1209	1	2
1210	0	2
1211	0	2
1212	1	2
1213	0	2
1214	0	2
1215	1	2
1216	0	2
1217	0	2
1218	0	2
1219	1	2
1220	1	2
1221	0	2
1222	1	2
1223	0	2
1224	0	2
1225	0	2
1226	0	2
1227	0	0
1228	0	0
1229	0	0
1230	0	0
1231	0	0
1232	0	0
1233	0	0
1234	0	0
1235	0	0
1236	0	0
1237	0	0
1238	0	0
1239	0	0
1240	0	0
1241	0	0
1242	0	0
1243	0	2
1244	0	0
1245	0	0
1246	0	0
1247	0	0
1248	0	0
1249	0	0
1250	0	2
1251	0	0
1252	0	0
1253	0	2
1254	0	0
1255	0	0
1256	0	0
1257	0	0
1258	0	0
1259	0	0
1260	0	0
1261	0	0
1262	0	0
1263	2	2
1264	0	0
1265	2	0
1266	0	0
1267	0	0
1268	0	0
1269	2	2
1270	0	0
1271	0	0
1272	0	0
1273	0	0
1274	2	2
1275	0	0
1276	2	0
1277	2	2
1278	0	0
1279	0	2
1280	0	0
1281	0	2
1282	0	0
1283	0	0
1284	0	0
1285	0	2
1286	0	0
1287	0	0
1288	0	0
1289	0	0
1290	0	2
1291	0	2
1292	0	0
1293	0	0
1294	0	0
1295	0	0
1296	0	0
1297	0	0
1298	0	0
1299	0	0
1300	0	0
1301	0	0
1302	0	0
1303	0	2
1304	0	0
1305	0	0
1306	0	0
1307	0	2
1308	0	0
1309	1	2
1310	1	2
1311	0	0
1312	1	2
1313	0	0
1314	0	0
1315	1	2
1316	1	2
1317	0	0
1318	0	0
1319	1	2
1320	0	0
1321	0	0
1322	1	2
1323	1	2
1324	0	0
1325	0	0
1326	0	0
1327	4	0
1328	0	0
1329	0	0
1330	0	0
1331	0	0
1332	0	0
1333	0	0
1334	0	0
1335	0	0
1336	0	0
1337	0	0
1338	0	0
1339	0	0
1340	0	0
1341	0	0
1342	0	0
1343	0	0
1344	0	0
1345	0	0
1346	0	0
1347	0	0
1348	0	0
1349	0	0
1350	0	0
1351	0	0
1352	0	0
1353	0	0
1354	0	0
1355	0	0
1356	0	0
1357	0	0
1358	0	0
1359	0	0
1360	0	0
1361	0	0
1362	0	0
1363	0	0
1364	0	0
1365	0	0
1366	0	0
1367	0	0
1368	0	0
1369	0	0
1370	0	0
1371	0	0
1372	0	0
1373	0	0
1374	0	0
1375	0	0
1376	0	0
1377	0	0
1378	0	0
1379	0	0
1380	0	0
1381	0	0
1382	0	0
1383	0	0
1384	0	0
1385	0	0
1386	0	0
1387	0	0
1388	0	0
1389	0	0
1390	0	0
1391	0	0
1392	0	0
1393	0	0
1394	0	0
1395	0	0
1396	0	0
1397	0	0
1398	0	0
1399	0	0
1400	0	0
1401	0	0
1402	0	0
1403	0	0
1404	0	0
1405	0	0
1406	0	0
1407	0	0
1408	0	0
1409	0	0
1410	0	0
1411	0	0
1412	0	0
1413	0	0
1414	0	0
1415	0	0
1416	0	0
1417	0	0
1418	0	0
1419	0	0
1420	0	0
1421	0	0
1422	0	0
1423	0	0
1424	0	0
1425	0	0
1426	0	0
1427	0	0
1428	0	0
1429	0	0
1430	0	0
1431	0	0
1432	0	0
1433	0	0
1434	0	0
1435	0	0
1436	0	0
1437	0	0
1438	0	0
1439	0	0
1440	0	0
1441	0	0
1442	0	0
1443	0	0
1444	0	0
1445	0	0
1446	0	0
1447	0	0
1448	0	0
1449	0	0
1450	0	0
1451	0	0
1452	0	0
1453	0	0
1454	0	0
1455	0	0
1456	0	0
1457	0	0
1458	0	0
1459	0	0
1460	0	0
1461	0	0
1462	0	2
1463	0	0
1464	0	2
1465	0	0
1466	0	0
1467	0	0
1468	0	0
1469	0	0
1470	0	0
1471	0	3
1472	0	0
1473	0	0
1474	0	3
1475	0	0
1476	0	0
1477	0	0
1478	0	0
1479	0	0
1480	0	0
1481	0	2
1482	0	0
1483	0	0
1484	0	0
1485	0	0
1486	0	0
1487	2	2
1488	0	0
1489	0	0
1490	0	0
1491	0	0
1492	0	0
1493	0	0
1494	0	0
1495	0	0
1496	0	0
1497	0	0
1498	0	0
1499	0	0
1500	0	0
1501	0	0
1502	0	0
1503	0	0
1504	0	0
1505	0	0
1506	0	0
1507	0	0
1508	0	0
1509	0	0
1510	0	0
1511	0	0
1512	0	0
1513	0	0
1514	0	0
1515	0	0
1516	0	0
1517	0	0
1518	0	0
1519	0	0
1520	0	0
1521	0	0
1522	0	0
1523	0	0
1524	0	0
1525	0	0
1526	0	0
1527	0	0
1528	0	0
1529	0	0
1530	0	0
1531	0	0
1532	0	0
1533	0	0
1534	0	0
1535	0	0
1536	0	0
1537	0	0
1538	0	0
1539	0	0
1540	0	0
1541	0	0
1542	0	0
1543	0	0
1544	0	0
1545	0	0
1546	0	0
1547	0	0
1548	0	0
1549	0	0
1550	0	0
1551	0	0
1552	0	0
1553	0	0
1554	0	0
1555	0	0
1556	0	0
1557	0	0
1558	0	0
1559	0	0
1560	0	0
1561	0	0
1562	0	0
1563	0	0
1564	0	0
1565	0	0
1566	0	0
1567	0	0
1568	0	0
1569	0	0
1570	0	0
1571	0	0
1572	4	4
1573	0	0
1574	0	0
1575	0	0
1576	0	0
1577	0	0
1578	0	0
1579	0	0
1580	0	0
1581	0	0
1582	0	0
1583	0	0
1584	0	0
1585	0	0
1586	0	0
1587	0	0
1588	0	0
1589	0	0
1590	0	0
1591	0	0
1592	0	0
1593	0	0
1594	0	0
1595	0	0
1596	0	0
1597	0	0
1598	0	0
1599	0	0
1600	0	0
1601	0	0
1602	0	0
1603	0	0
1604	0	0
1605	0	0
1606	0	0
1607	0	0
1608	0	0
1609	0	0
1610	0	0
1611	0	0
1612	0	0
1613	0	0
1614	0	0
1615	0	0
1616	0	0
1617	0	0
1618	0	0
1619	0	0
1620	0	0
1621	0	0
1622	0	0
1623	0	0
1624	0	0
1625	0	0
1626	0	0
1627	0	0
1628	0	0
1629	0	0
1630	0	0
1631	0	0
1632	0	0
1633	0	0
1634	0	0
1635	0	0
1636	0	0
1637	0	0
1638	0	0
1639	0	0
1640	0	0
1641	0	0
1642	0	0
1643	0	0
1644	0	0
1645	0	0
1646	0	0
1647	4	4
1648	0	0
1649	0	0
1650	0	0
1651	0	0
1652	0	0
1653	0	0
1654	0	0
1655	0	0
1656	0	0
1657	0	0
1658	0	0
1659	0	0
1660	0	0
1661	0	0
1662	0	0
1663	0	0
1664	0	0
1665	0	0
1666	0	0
1667	0	0
1668	0	0
1669	0	0
1670	0	0
1671	0	0
1672	0	0
1673	0	0
1674	0	0
1675	0	0
1676	0	0
1677	0	0
1678	0	0
1679	0	0
1680	0	0
1681	0	0
1682	0	0
1683	0	0
1684	0	0
1685	0	0
1686	0	0
1687	0	0
1688	0	0
1689	0	0
1690	0	0
1691	0	0
1692	0	0
1693	0	0
1694	0	0
1695	0	0
1696	0	0
1697	0	0
1698	0	0
1699	0	0
1700	0	0
1701	0	0
1702	0	0
1703	0	0
1704	0	0
1705	0	0
1706	0	0
1707	0	0
1708	0	0
1709	0	0
1710	0	0
1711	0	0
1712	4	4
1713	0	0
1714	0	0
1715	0	0
1716	0	0
1717	0	0
1718	0	0
1719	0	0
1720	0	0
1721	0	0
1722	0	0
1723	0	0
1724	0	0
1725	0	0
1726	0	0
1727	0	0
1728	0	0
1729	0	0
1730	0	0
1731	0	0
1732	0	0
1733	0	0
1734	0	0
1735	0	0
1736	0	0
1737	0	0
1738	0	0
1739	0	0
1740	0	4
1741	0	0
1742	4	0
1743	0	0
1744	0	0
1745	0	0
1746	0	0
1747	0	0
1748	0	0
1749	0	0
1750	0	0
1751	0	0
1752	0	0
1753	0	0
1754	0	0
1755	0	0
1756	0	0
1757	0	0
1758	0	0
1759	0	0
1760	0	0
1761	0	0
1762	0	0
1763	0	0
1764	0	0
1765	0	0
1766	0	0
1767	0	0
1768	0	0
1769	0	0
1770	0	0
1771	0	0
1772	0	0
1773	0	0
1774	0	0
1775	0	0
1776	0	0
1777	0	0
1778	0	0
1779	0	0
1780	0	0
1781	0	0
1782	0	0
1783	0	0
1784	0	0
1785	0	0
1786	0	0
1787	0	0
1788	0	0
1789	0	0
1790	0	0
1791	0	0
1792	0	0
1793	0	0
1794	0	0
1795	0	0
1796	0	0
1797	0	0
1798	0	0
1799	0	0
1800	0	0
1801	4	4
1802	0	0
1803	0	0
1804	0	0
1805	0	0
1806	0	0
1807	0	0
1808	0	0
1809	0	0
1810	0	0
1811	0	0
1812	0	0
1813	0	0
1814	0	0
1815	0	0
1816	0	0
1817	0	0
1818	0	0
1819	0	0
1820	0	0
1821	0	0
1822	0	0
1823	0	0
1824	0	0
1825	0	0
1826	0	0
1827	0	0
1828	0	0
1829	0	0
1830	0	0
1831	0	0
1832	0	0
1833	0	0
1834	0	0
1835	0	0
1836	0	0
1837	0	0
1838	0	0
1839	0	0
1840	0	0
1841	0	0
1842	0	0
1843	0	0
1844	0	0
1845	0	0
1846	0	0
1847	0	0
1848	0	0
1849	0	0
1850	0	0
1851	0	0
1852	0	0
1853	0	0
1854	0	0
1855	0	0
1856	0	0
1857	0	0
1858	0	0
1859	0	0
1860	0	0
1861	0	0
1862	0	0
1863	0	0
1864	4	4
1865	0	0
1866	0	0
1867	0	0
1868	0	0
1869	0	0
1870	0	0
1871	0	0
1872	0	0
1873	0	0
1874	0	0
1875	0	0
1876	0	0
1877	0	0
1878	0	0
1879	0	0
1880	0	0
1881	0	0
1882	0	0
1883	0	0
1884	0	0
1885	0	0
1886	0	0
1887	0	0
1888	0	0
1889	0	0
1890	0	0
1891	0	0
1892	0	0
1893	0	0
1894	0	0
1895	0	0
1896	0	0
1897	0	0
1898	0	0
1899	0	0
1900	0	0
1901	0	0
1902	0	0
1903	0	0
1904	4	4
1905	0	0
1906	0	0
1907	0	0
1908	0	0
1909	0	0
1910	0	0
1911	0	0
1912	0	0
1913	2	0
1914	0	0
1915	0	0
1916	0	0
1917	0	0
1918	0	0
1919	0	0
1920	0	0
1921	0	0
1922	0	0
1923	0	0
1924	0	0
1925	0	0
1926	0	0
1927	2	0
1928	0	0
1929	0	0
1930	0	0
1931	0	0
1932	0	0
1933	0	0
1934	0	0
1935	0	0
1936	0	0
1937	0	0
1938	0	0
1939	0	0
1940	0	0
1941	0	0
1942	0	0
1943	0	0
1944	0	0
1945	0	0
1946	0	0
1947	0	0
1948	0	0
1949	0	0
1950	0	0
1951	0	0
1952	0	0
1953	4	4
1954	0	0
1955	0	0
1956	0	0
1957	0	0
1958	0	0
1959	0	0
1960	0	0
1961	0	0
1962	0	0
1963	0	0
1964	0	0
1965	0	0
1966	0	0
1967	0	0
1968	0	0
1969	0	0
1970	0	0
1971	0	0
1972	0	0
1973	0	0
1974	0	0
1975	0	0
1976	0	0
1977	0	0
1978	0	0
1979	0	0
1980	0	0
1981	0	0
1982	0	0
1983	0	0
1984	0	0
1985	0	0
1986	0	0
1987	0	0
1988	0	0
1989	0	0
1990	0	0
1991	0	0
1992	0	0
1993	0	0
1994	0	0
1995	0	0
1996	0	0
1997	0	0
1998	0	0
1999	0	0
[truncated: 3,001 more rows]
